# Supplementary material for: Association between PM1 Exposure and Lung Function in Children and Adolescents: A Systematic Review and Meta-Analysis
Source: Int J Environ Res Public Health. 2022 Nov 29;19(23):15888. doi: 10.3390/ijerph192315888 (PMC9740616; doi:10.3390/ijerph192315888)
Supplement: Supplementary file 1 [file ijerph-19-15888-s001.zip]

Archive with 1 entries (1 files):
- ijerph-2045552-supplementary.pdf
